# Supplementary material for: Amino acid substitutions at rheostat positions in the Na+/taurocholate cotransporting polypeptide substrate channel have pleiotropic effects
Source: Protein Sci. 2025 Oct 14;34(11):e70313. doi: 10.1002/pro.70313 (PMC12521614; doi:10.1002/pro.70313)
Supplement: Supplementary file 2 — Table S1. Supporting information. [file PRO-34-e70313-s002.xlsx]

## Sheet: NTCP all data
Italicized values are equivalent to zero surface expression or substrate uptake; variants with zero expression are blank in the "Corrected uptake"; values with measurable expresson and zero uptake are set to "1" in "Corrected uptake" columns for RheoScale analyses
G102
Surface Expression	Average	Stdev		TCA	Average	Stdev		Corrected TCA	Average	Stdev		E3S	Average	Stdev		Corrected E3S	Average	Stdev		Statin	Average	Stdev		Corrected Statin	Average	Stdev
WT	100	43.6799		WT	100	9.81695		WT	100	44.7695		WT	100	16.6306		WT	100	46.7387		WT	100	10.8997		WT	100	45.0193
A	71.9973	22.5377		A	116.883	39.4707		A	162.343	74.7535		A	24.069	8.08603		A	33.4304	15.3509		A	44.4673	14.5848		A	61.7625	28.0028
C	87.5326	19.81		C	52.9826	13.894		C	60.529	20.9668		C	5.50826	3.00764		C	6.29281	3.71948		C	9.14882	5.13125		C	10.4519	6.32135
D	53.1961	29.4399		D	68.399	10.9596		D	128.579	74.081		D	16.6405	4.35706		D	31.2814	19.1516		D	13.374	1.78875		D	25.141	14.3141
E	12.2223	10.2296		E	4.84063	7.27699		E	39.605	68.1442		E	1.48328	0.903296		E	12.1359	12.5614		E	2.88998	1.14155		E	23.6452	21.8834
F	30.041	25.759		F	1.33704	2.22499		F	4.45072	8.33189		F	3.2781	2.82054		F	10.9121	13.2552		F	-0.851586	1.25498		F	1
H	64	32.9877		H	21.4343	14.7493		H	33.4912	28.7942		H	19.2722	6.96683		H	30.1128	18.958		H	7.00081	2.81448		H	10.9388	7.15042
I	2.11412	1.97236		I	0.105987	0.913634		I				I	-0.108019	1.62818		I				I	-0.320569	2.24084		I
K	0.111961	0.135433		K	2.39327	4.64937		K				K	0.783083	1.77776		K				K	6.7393	7.76611		K
L	4.28958	4.20787		L	1.12745	4.50779		L				L	0.959721	1.65669		L				L	2.75706	1.64143		L
M	20.8127	11.7572		M	2.23515	2.54619		M	10.7394	13.6554		M	2.08579	1.06091		M	10.0217	7.61798		M	2.67632	1.7348		M	12.859	11.0564
N	92.1109	38.0719		N	33.1923	3.2248		N	36.0352	15.3002		N	15.0558	3.62829		N	16.3453	7.82041		N	4.3098	2.87033		N	4.67892	3.6675
P	22.4574	6.14633		P	1.60342	1.13688		P	7.13985	5.42646		P	2.0908	1.55052		P	9.3101	7.35948		P	0.0237039	2.20703		P	1
Q	21.1557	7.17248		Q	19.6326	13.6736		Q	92.8007	71.8842		Q	3.17763	2.12309		Q	15.0202	11.2537		Q	3.59559	1.29229		Q	16.9959	8.39738
R	-0.0577172	2.69215		R	5.09549	7.71162		R				R	0.89797	1.35013		R				R	2.44568	1.15229		R
S	114.519	50.312		S	34.8439	9.89721		S	30.4262	15.9177		S	16.7528	7.00435		S	14.6288	8.8721		S	13.6481	3.53781		S	11.9177	6.07927
T	76.8528	29.7584		T	19.4446	7.97714		T	25.3011	14.273		T	10.5838	3.6434		T	13.7715	7.13515		T	4.80078	4.04795		T	6.24673	5.796
V	-8.80151	7.2275		V	1.17858	0.878393		V				V	1.16372	1.38572		V				V	-1.22133	1.44957		V
W	110.715	41.638		W	10.1488	3.2738		W	9.16662	4.54183		W	3.29965	1.52479		W	2.98031	1.77568		W	2.97565	3.34718		W	2.68767	3.18774
Y	71.9886	32.5796		Y	4.19006	1.15015		Y	5.82045	3.08079		Y	8.75973	2.5985		Y	12.1682	6.58448		Y	3.38543	3.22771		Y	4.70273	4.96314
Y146
Surface Expression	Average	Stdev		TCA	Average	Stdev		Corrected TCA	Average	Stdev		E3S	Average	Stdev		Corrected E3S	Average	Stdev		Statin	Average	Stdev		Corrected Statin	Average
WT	100	22.2871		WT	100	8.13221		WT	100	23.7244		WT	100	8.51039		WT	100	23.8567		WT	100	5.4442		WT	100	22.9424
A	96.1959	26.7853		A	67.3228	10.5951		A	69.9851	22.3842		A	86.6499	13.7053		A	90.0765	28.8454		A	70.4688	5.79103		A	73.2556	21.2675
C	62.9499	18.7345		C	74.3055	7.31936		C	118.039	37.0038		C	73.7282	14.002		C	117.122	41.349		C	73.4553	10.242		C	116.688	38.3499
D	67.3586	18.9275		D	65.9375	7.69755		D	97.8903	29.7862		D	88.1635	12.0107		D	130.887	40.8731		D	60.6566	7.73965		D	90.0502	27.7904
E	74.348	6.13972		E	60.1724	14.919		E	80.9335	21.1503		E	88.2299	12.5438		E	118.671	19.5114		E	74.202	19.3631		E	99.8036	27.3169
F	79.5059	12.789		F	99.4431	13.6005		F	125.076	26.4085		F	86.5536	11.7234		F	108.864	22.8927		F	83.4621	8.6018		F	104.976	20.0547
G	63.6555	13.0363		G	55.205	7.7484		G	86.7246	21.5317		G	86.4228	5.92312		G	135.766	29.32		G	39.7359	3.17954		G	62.4233	13.7251
H	54.001	14.222		H	109.411	52.9686		H	202.608	111.663		H	76.5736	10.1094		H	141.8	41.7747		H	82.1211	6.82995		H	152.073	42.0003
I	64.3044	14.9825		I	120.89	41.3996		I	187.996	77.8684		I	102.806	13.9542		I	159.874	43.1095		I	112.72	8.80415		I	175.292	43.0757
K	56.4098	17.3904		K	167.706	79.7979		K	297.299	168.557		K	85.5396	8.21721		K	151.64	48.9653		K	75.0612	13.1002		K	133.064	47.1392
L	72.1774	20.0831		L	116.314	22.5287		L	161.149	54.6333		L	76.6024	19.3376		L	106.131	39.8729		L	73.0979	10.323		L	101.275	31.6012
M	73.7135	20.0564		M	127.744	40.4097		M	173.298	72.3085		M	93.6607	20.4709		M	127.06	44.3441		M	105.641	13.6704		M	143.313	43.1788
N	-0.452328	0.82842		N	0.936233	0.520396		N				N	0.385819	0.220322		N				N	1.23325	0.585338		N
P	83.1344	30.6691		P	123.327	24.9383		P	148.346	62.4086		P	97.8346	9.90872		P	117.682	45.0207		P	89.1088	10.9289		P	107.186	41.6702
Q	85.5097	18.042		Q	118.826	24.0353		Q	138.962	40.6171		Q	81.3744	11.1975		Q	95.1639	23.9718		Q	76.2737	15.777		Q	89.1989	26.3558
R	65.6291	24.9586		R	108.874	28.8295		R	165.893	76.8755		R	88.1585	24.2012		R	134.328	63.0036		R	66.6533	15.9802		R	101.561	45.6578
S	-0.356856	0.35069		S	13.0155	7.41518		S				S	4.10324	0.748767		S				S	3.24354	1.84208		S
T	79.6269	21.2373		T	58.3056	13.0443		T	73.2235	25.4904		T	109.734	17.1767		T	137.81	42.6178		T	85.6894	18.7203		T	107.614	37.1012
V	68.3193	6.22265		V	84.0211	40.387		V	122.983	60.167		V	108.709	26.2449		V	159.12	41.0581		V	102.582	18.9674		V	150.151	30.9485
W	67.6146	13.9521		W	68.3299	21.949		W	101.058	38.5827		W	112.558	32.6027		W	166.47	59.203		W	95.4331	21.8498		W	141.143	43.5029
S267
Surface Expression	Average	Stdev		TCA	Average	Stdev		Corrected TCA	Average	Stdev		E3S	Average	Stdev		Corrected E3S	Average	Stdev		Statin	Average	Stdev		Corrected Statin	Average	Stdev
WT	100	22.018		WT	100	56.1225		WT	100	60.2871		WT	100	15.639		WT	100	27.0069		WT	100	48.6028		WT	100	53.3575
A	107.423	32.3409		A	87.2457	38.4131		A	81.2168	43.3191		A	53.9874	7.35537		A	50.2567	16.6075		A	50.2688	20.0025		A	46.7951	23.3493
C	96.3112	17.2202		C	38.025	16.7524		C	39.4814	18.7718		C	303.168	44.4826		C	314.779	72.8067		C	127.686	100.656		C	132.576	107.166
D	99.4669	27.0636		D	135.206	51.5344		D	135.93	63.657		D	102.44	15.8146		D	102.989	32.2182		D	106.032	48.1331		D	106.6	56.4177
E	40.8068	3.59386		E	23.0839	9.46672		E	56.5689	23.7278		E	13.4221	1.86311		E	32.8919	5.40712		E	15.7898	5.64851		E	38.694	14.2554
F	79.1592	34.0077		F	21.6968	7.92024		F	27.409	15.452		F	188.519	29.0388		F	238.151	108.69		F	241.654	101.502		F	305.276	183.417
G	106.765	61.0602		G	133.15	58.1695		G	124.713	89.7536		G	51.7377	7.3116		G	48.4594	28.5481		G	41.1092	15.7734		G	38.5044	26.5179
H	128.609	85.5721		H	103.103	53.8987		H	80.1681	67.8354		H	151.998	22.4696		H	118.186	80.5544		H	243.053	94.2303		H	188.986	145.534
I	58.2595	28.2139		I	43.078	20.4411		I	73.9415	50.1327		I	33.7494	4.26506		I	57.9294	28.9935		I	10.3886	4.27098		I	17.8316	11.3276
K	42.9978	2.65263		K	14.1749	5.84636		K	32.9666	13.7481		K	19.0437	3.5197		K	44.29	8.62973		K	21.2049	7.80109		K	49.3161	18.3963
L	82.0509	9.79188		L	23.1313	9.37624		L	28.1914	11.9123		L	36.6612	5.05616		L	44.6811	8.14894		L	45.9426	22.1402		L	55.9927	27.7986
M	105.111	3.39453		M	33.6266	14.7428		M	31.9914	14.0639		M	40.2481	6.01846		M	38.2908	5.8578		M	14.1113	7.02781		M	13.4251	6.7001
N	90.3626	8.08946		N	174.886	69.6233		N	193.538	78.9727		N	90.6509	14.8505		N	100.319	18.7281		N	95.691	42.4506		N	105.897	47.925
P	59.883	17.6513		P	8.71244	3.77677		P	14.5491	7.62685		P	6.60762	1.41938		P	11.0342	4.02452		P	6.20063	2.22111		P	10.3546	4.80343
Q	22.4721	14.602		Q	131.966	54.1844		Q	587.244	451.38		Q	60.5139	11.2838		Q	269.285	182.039		Q	53.3052	29.84		Q	237.206	203.444
R	67.863	17.3159		R	12.0038	7.74455		R	17.6883	12.2721		R	13.9718	1.9513		R	20.5882	5.98869		R	15.5817	6.02183		R	22.9606	10.6331
T	117.057	29.1407		T	96.4084	52.2223		T	82.3601	49.0985		T	50.7866	7.44752		T	43.3862	12.5353		T	22.7954	9.18312		T	19.4737	9.22202
V	95.4591	19.1075		V	94.8446	45.4351		V	99.3563	51.5842		V	52.0561	6.11177		V	54.5323	12.6546		V	27.2656	9.66603		V	28.5626	11.6284
W	146.161	3.23276		W	38.6804	20.2282		W	26.4642	13.852		W	230.02	32.8799		W	157.374	22.7633		W	285.127	120.436		W	195.077	82.512
Y	144.369	80.0098		Y	47.3896	22.9986		Y	32.8254	24.1811		Y	242.676	34.5387		Y	168.095	96.1819		Y	272.854	112.178		Y	188.998	130.418
N271
Surface Expression	Average	Stdev		TCA	Average	Stdev		Corrected TCA	Average	Stdev		E3S	Average	Stdev		Corrected E3S	Average	Stdev		Statin	Average	Stdev		Corrected Statin	Average	Stdev
WT	100	14.0749		WT	100	18.4081		WT	100	23.1725		WT	100	23.0063		WT	100	26.9703		WT	100	22.9725		WT	100	26.9414
A	124.658	10.8914		A	114.308	33.4965		A	91.6977	28.0397		A	133.543	29.4394		A	107.128	25.4033		A	134.47	28.3105		A	107.872	24.5885
C	80.4337	13.282		C	78.7211	30.59		C	97.8707	41.3228		C	50.7343	12.2647		C	63.0758	18.466		C	35.0752	12.8737		C	43.6076	17.5506
D	55.8564	9.48748		D	53.1001	15.8079		D	95.0654	32.5835		D	34.3928	5.30646		D	61.5736	14.1292		D	29.766	9.38889		D	53.2903	19.0912
E	78.2036	3.46202		E	36.2737	9.42901		E	46.3837	12.2306		E	34.8988	5.79386		E	44.6256	7.66756		E	34.4513	6.26225		E	44.0533	8.24168
F	105.475	16.8329		F	108.496	28.0633		F	102.864	31.2635		F	63.3556	12.2794		F	60.0672	15.0809		F	54.0308	16.5371		F	51.2264	17.6821
G	118.687	7.16342		G	100.89	39.7197		G	85.0047	33.8569		G	76.7722	15.4049		G	64.6845	13.5539		G	86.5204	20.0365		G	72.8978	17.4457
H	122.064	35.3496		H	97.7984	28.5371		H	80.1207	32.9385		H	78.1902	19.3128		H	64.0568	24.3816		H	67.4786	17.9957		H	55.2814	21.7636
I	44.0123	19.2135		I	125.311	34.0909		I	284.718	146.453		I	86.4502	14.8522		I	196.423	92.1494		I	98.8401	21.1745		I	224.574	109.206
K	81.5133	37.077		K	120.399	34.0463		K	147.704	79.1096		K	66.4469	14.5099		K	81.5166	41.1301		K	58.9742	9.06485		K	72.3492	34.7368
L	61.4863	7.68525		L	129.071	33.1719		L	209.919	59.9921		L	82.6525	14.4612		L	134.424	28.9043		L	71.3632	6.79856		L	116.064	18.2403
M	88.4703	1.93462		M	116.19	28.1722		M	131.332	31.9729		M	108.604	17.9756		M	122.757	20.4947		M	93.6594	11.2421		M	105.865	12.9164
P	117.735	10.2734		P	2.89441	0.63161		P	2.45842	0.577769		P	3.53246	1.26515		P	3.00035	1.10601		P	2.14971	0.486208		P	1.82589	0.442638
Q	168.477	22.2515		Q	134.759	36.7599		Q	79.9862	24.2418		Q	108.355	24.2399		Q	64.3144	16.708		Q	100.629	9.01874		Q	59.7287	9.53342
R	82.3776	7.50451		R	136.182	40.8916		R	165.314	51.8734		R	66.823	16.9441		R	81.1178	21.856		R	66.6843	10.9044		R	80.9494	15.1526
S	180.899	42.0225		S	81.8421	16.7892		S	45.2419	14.021		S	89.3015	20.3396		S	49.3654	16.0599		S	109.979	24.4328		S	60.7955	19.5415
T	52.7905	15.5807		T	108.144	37.8963		T	204.856	93.8555		T	74.2055	18.2337		T	140.566	53.9829		T	83.9853	18.2895		T	159.092	58.3527
V	55.8616	25.3322		V	94.3334	32.3144		V	168.87	95.9725		V	72.8028	20.635		V	130.327	69.6955		V	74.3697	12.1542		V	133.132	64.1739
W	83.2125	16.192		W	100.703	30.1676		W	121.019	43.2303		W	114.181	32.0257		W	137.216	46.8415		W	80.4367	18.0472		W	96.6642	28.7084
Y	105.058	9.789		Y	107.379	37.8549		Y	102.209	37.2695		Y	115.052	31.7635		Y	109.512	31.9096		Y	115.018	19.9197		Y	109.48	21.5306
WT pooled averages and pooled standard deviations
Surface expression	Average	Stdev		TCA Cellular uptake	Average	Stdev		Corrected TCA	Average	Stdev		E3S Cellular uptake	Average	Stdev		Corrected E3S	Average	Stdev		Statin Cellular uptake	Average	Stdev		Corrected Statin	Average	Stdev
WT	100	27.7828			100	30.2122			100	41.0446			100	16.7546			100	32.4439			100	27.5609			100	39.1342
